# Supplementary material for: Identification and evaluation of potential microRNA markers for diagnostics in neurodegenerative diseases and correlation with other biochemical markers
Source: PLoS One. 2025 Oct 10;20(10):e0333801. doi: 10.1371/journal.pone.0333801 (PMC12513651; doi:10.1371/journal.pone.0333801)
Supplement: S2 File — (XLSX) [file pone.0333801.s004.xlsx]

## Sheet: List1
sample	sex	year_of_birth	CRP (mg/L)	WBC 10·9/L	age	diagnostic_groups	ROC	1._symptoms	Imaging_technique	year_displayed	Disease_duration_in_years_	year_of_sampling	difference_from_1st_symptoms_to_withdrawal	MMSE	MMSE_groups	ACE_R	CSF_t_tau	CSF_p_tau	CSF AB1-42	CSF AB1-40	CSF AB1-42/AB1-40	Pl AB1-42	Pl AB1-40	Pl AB1-42/AB1-40	CSF Aplha_Synuclein	CSF_NfL	Serum_NfL	Serum_CHI3L1	hsa_miR_23a_3p	hsa_miR_29c_3p	hsa_miR_30b_5p	hsa_miR_142a_5p	hsa_miR_146a_5p	hsa_miR_151a_3p
1	F	1962	4	6.96	60	1	1	2020	MR	2021	2	2021	1	11	4	22	2393	375.8	572.5	13612	0.042	9.1	205.357	0.044	5365	2481	32.7	59109.5
2	M	1940	4	5.78	82	1	1	2014	CT	2015	8	2021	7	20	2		847	> 182,1	1106.1				171.6	0			58.8	205525
3	F	1937	4	9.36	85	1	1	2020	CT	2021	2	2022	2	23	2	67											22	50173.3
4	F	1962		7.27	60	1	1	2020	MR	2021	2	2021	1	11	4	22	2393	375.8	572.5								22	56794.1
5	F	1938			84	1	1	2017	CT	2021	5	2022	5	10	4
6	F	1944			78	1	1	2019	CT	2021	3	2022	3	19	3												30.1	86418.4
7	M	1941	4	8.21	81	1	1	2013	CT	2015	9	2022	9	13	4												64.7	392245
8	F	1947			75	1	1	2015	CT	2021	7	2022	7	13	4												51.7	57898.7
9	F	1937			85	1	1	2020	CT	2021	2	2022	2	15	3												25.5	65079.6
10	F	1965	4	7.15	57	1	1	2021	MR	2022	1	2022	1	21	2	62	86.1	287	511.4	3871	0.132	9.1	74.786	0.122	1535.3	595	18.2	20878.7	0.0437	0.0042	0.0226	0.0007	0.2266	0.0249
11	F	1950	1.09	5.65	72	1	1		MR	2022		2022		28	0	79	783	157	826.6	14728	0.056	23.701	150.495	0.157	4028.6	909	12.3		0.0316	0.0069	0.0152	0.0019	0.1057	0.0148
12	F	1942			80	1	1	2013	CT	2015	9	2022	9	13	4												32.3	618598	0.0046	0.0028	0.0008	0.0005	0.0266	0.0032
13	F	1943	4	6.12	79	1	1		CT	2022		2022		18	3	41	611	113.3	123.7	5995	0.021	18.602	114.639	0.162	2366.2	1351	32.3	78630.5	0.012	0.004	0.006	0.0012	0.0591	0.0061
14	F	1953	4	7.53	69	1	1	2012	MR	2017	10	2022	10	9	4												28.4	92489.9	0.0049	0.0031	0.002	0.0008	0.0173	0.0018
15	F	1953	4.71	8.35	69	1	1		MR	2022		2022		21	2	62	1176	321.8	608	12276	0.05	26.382	162.698	0.162	4685.1	1623	19.4	76743.5	0.0122	0.0029	0.0091	0.001	0.0507	0.0062
16	F	1948			74	1	1	2013	MR	2015	9	2022	9	24	2							9.879					22.3	434937	0.0114	0.004	0.0045	0.001	0.0319	0.0041
17	F	1951	1.13		71	1	1	2020	MR	2022	2	2022	2	26	1		723	163.1	789.2	9676	0.082	23.609	134.172	0.176	3604.4	1053	18.4	121636	0.0063	0.0024	0.0023	0.0007	0.0642	0.0047
18	F	1940			82	1	1	2015	CT	2019	7			16	3							7.557					19.6	123960	0.0027	0.0011	0.0012	0.0002	0.0089	0.0012
19	M	1953			69	1	1	2022	MR	2022	0	2022	0	28	0	85	309	55.7	312.2			9.673				652	18.6	47952.5	0.0042	0.002	0.0027	0.0004	0.0147	0.0025
20	M	1951	0.18		71	1	1	2021	CT	2022	1	2022	1	24	2	82											14.1	589445	0.0094	0.0031	0.0029	0.0007	0.046	0.006
21	F	1953	4		69	1	1	2012	MR	2017	10	2022	10	9	4												26.3	276427
22	M	1955			67	1	1	2019	MR	2019	3	2022	3	24	2												16.6	39515.3	0.0061	0.0043	0.0022	0.0005	0.0412	0.0032
23	M	1973	4	5.68	49	1	1	2021	MR	2022	1	2023	2	27	1	72	190	35.8	361.7							852	19.6	32029		0.0049	0.0125	0.0016	0.1803	0.0137
24	F	1944			78	1	1	2014	CT	2018	8	2023	9	17	3	55										není CSF	21.6	130755	0.0054	0.0023	0.0021	0.0007	0.0199	0.0025
25	F	1940	8.3	6.95	82	1	1	2021	CT	2022	1	2023	2	20	2											není CSF	26.2	39891
26	F	1964	4	9.7	58	1	1	2022	MR	2023	0	2023	1	25	2	69	902	158.2	603.4							969	11.4	46499.7	0.0057	0.0026	0.0031	0.0005	0.0319	0.0017
27	F	1944			78	1	1	2021	CT	2023	2	2023	2	22	2	68												56094.9	0.0049	0.0014	0.0047	0.0007	0.0199	0.0031
28	F	1946			76	1	1	2020	CT	2023	3	2023	3	17	3													32911.8	0.0025	0.0015	0.0009	0.0003	0.0027	0.0006
29	F	1960	4	5.39	62	1	1	2022	CT	2023	2	2023	1	12			650	119.1	423.6							1233
30	F	1965			59	1	1	2021	MR	2023	3	2024	3	24		83	853	> 179,7	780.7							994			0.0057	0.0014	0.0018	0.0003	0.0366	0.0014
31	M	1968			56	1	1	2018	MR	2018	6	2024	6	10			933	151.8	533.7							1115			0.0231	0.0046	0.0117	0.0014	0.0543	0.0061
32	F	1960			62	1	1	2016	MR	2017	6	2018	2	20	2	66	751.472	254.466	474.857	8491	0.056	10.158	192.8	0.053	2758.4	1081	18.2		0.0412	0.0349	0.0106	0.0003	0.0097	0.0031
33	F	1952	3.4	6.76	70	1	1	2017	MR	2017	5	2019	2	20	2		737.225	223.903	600.121	12659	0.047	6	52.6	0.114	3128.7	1209	13.3
34	M	1963	0.8	5.35	59	1	1	2019	MR	2019	3	2020	1	27	1	79	398.855	136.824	580.199			6.733	140.4	0.048			8.3	34405.7
35	F	1960	1	10.18	62	1	1	2017	CT	2019	5	2020	3	21	2	62	602	145.3	1051.9	9397	0.112	7.974	182.5	0.044	2450.3	837	16.4	61498.9	0.0058	0.0536	0.009	0.0002	0.0047	0.0019
36	M	1954			68	1	1	2019	MR	2020	3	2020	1	17	3	49	185.704	54.842	523.045	4464	0.117	7.639	135.8	0.056	1490.3	1211	33.1	344347	0.0733	0.1275	0.0261	0.001	0.0327	0.007
37	F	1950	1.6	5.15	72	1	1	2019	CT	2020	3	2020	1	26	1	80	932	203.5	752.7	15288	0.049	7.847	97.8	0.08	5760.3	1020	15	79258.6	0.0107	0.0387	0.0168	0.0001	0.0084	0.0013
38	F	1949	4	9.12	73	1	1	2018	CT	2018	4	2021	3	16	3		372	91.2	828.1	8892	0.093	8.239	154.2	0.053	2253.6	857	32.5		0.0282	0.0801	0.0118	0.0003	0.0158	0.0026
39	M	1959	8.5	7.51	63	2	1	2021	CT	2021	1	2021	0	13	4		242.48	27.2	1421.21	7126	0.199	9.1	166.771	0.055	1964.9	636	14.5
40	F	1953	14.7	9.62	69	2	1	2021	MR	2021	1	2021	0		4		1323	54.8	1694.3	4425	0.383	9.1	93.575	0.097	28801.5	10865	168.2		0.0307	0.0129	0.0071	0.0021	0.0796	0.0128
41	M	1953	4	5.76	69	2	1	2019	MR	2021	3	2021	2	28	0	82	561	37	1882.9	9525	0.198	9.1	109.193	0.083	2714.5	6987	46.7
42	F	1974	4	4.98	48	2	1	2020	MR	2020	2	2021	1	22	2		393	36.4	1303.6	7291	0.179	9.1	127.785	0.071	1997.4	429	8.3
43	F	1960	4	9.59	62	2	1	2020	MR	2020	2	2021	1	21	2		207	22.2	1635.9							712
44	F	1963	4	8.15	59	2	1	2016	MR	2021	6	2021	5	23	2					5668	0	28.149	134.075	0.21	1896.4	3027	44.4	58320.4	0.0862	0.0071	0.0485	0.0041	0.2809	0.0307
45	M	1954	4	6.83	68	2	1	2020	MR	2021	2	2021	1	22	2	62	729	120.3	1535.8	10008	0.153	27.339	164.99	0.166	3474	4382	31.5		0.026	0.0058	0.0125	0.0015	0.0877	0.011
46	M	1934			88	2	1	2020	CT	2021	2	2022	2	16	3
47	M	1940	4.6	6.41	82	2	1		CT	2022	1	2022		21	2												33.6	136642
48	M	1956	4	7.77	66	2	1	2021	MR	2021	1	2022	1	28	0	81	202	24.8	450.1	2537	0.177	23.258	123.438	0.188	973.3	1386	14.7		0.061	0.0075	0.0391	0.0048	0.3811	0.0367
49	M	1935			87	2	1	2020	CT	2020	2			19	3												84.2	745401
50	F	1953			69	2	1	2021	MR	2022	1	2022	1	11	4												20.1	31323
51	F	1961	4	8.68	61	2	1	2022	MR	2022	0	2022	0	25	2	73	2748	46.9	1407.7	7944	0.177	27.706	142.141	0.195	3632.5	4144	47.1	77972	0.0116	0.003	0.0098	0.0011	0.0599	0.0055
52	M	1965	6.8	8.82	57	2	1	2021	MR	2022	1	2022	1	20	2	64	359	36	1332.8	357	3.733	23.012	130.426	0.176	19	<33	25.9	37328.6	0.0115	0.0039	0.0044	0.0012	0.0423	0.0067
53	M	1944			78	2	1	2020	CT	2020	2	2022	2	20	2	53						11.881					47	688645	0.015	0.0143	0.0023	0.0025	0.0683	0.016
54	F	1939			83	2	1	2021	CT	2022	1	2022	1	22	2	71						7.746					30	63065.1	0.0047	0.0016	0.0041	0.0005	0.0181	0.0034
55	F	1957	4	8.49	65	2	1	2020	MR	2022	2	2022	2	23	2	72	216	21.4	1440.3			21.181				1449	34.9	98771.5	0.0106	0.0031	0.0062	0.0007	0.0406	0.0057
56	M	1948	4	8.11	74	2	1	2020			2	2022	2	11	4		378	65.9	614.1							1716	21.6	34698.8	0.0051	0.0025	0.004	0.0003	0.0308	0.0026
57	F	1948	4	7.04	74	2	1	2020	CT	2020	2	2022	2				544	72.7	926.5							1288	19.7	309636	0.0094	0.0068	0.0038	0.001	0.0507	0.0099
58	M	1950	24.7	6.13	72	2	1	2022	CT	2022	0	2022	0	17	3		389	29.7	736.8							1165	31.6	256598	0.0311	0.0109	0.01	0.0025	0.2429	0.0284
59	F	1936			86	2	1		MR	2023		2023			4	nelze	700	91.6	602.2							4969	20.5	542562	0.0028	0.002	0.001	0.0002	0.0188	0.0012
60	M	1964	34	6.34	58	2	1	2023	MR	2023	1	2023	0	20	2	57	738	21.3	1556.4							4426	4.4	55055.1	0.0076	0.0025	0.0025	0.0007	0.0616	0.0035
61	M	1949			73	2	1		CT	2022		2023		20	2	63										není CSF	27.1	132856	0.0065	0.003	0.0022	0.0004	0.0193	0.0024
62	M	1950	2.69		72	2	1	2019			3	2023	4	28	0	97										722		141435	0.0133	0.0036	0.0036	0.0009	0.0454	0.0038
63	F	1939			83	2	1	2018	CT	2021		2023	5	24	2	68												65025.8	0.0079	0.0018	0.0064	0.0006	0.0392	0.0028
64	F	1950	8.9	9.26	72	2	1	2019	MR	2019	3	2019	0	27	1		206.956	69.876	407.194	4847	0.084	7.274	133	0.055	1386.7	711	21.8		0.0379	0.1198	0.0244	0.0004	0.0264	0.0052
65	F	1941	9.2	9.3	81	2	1	2019	CT	2019	3			20	2		191.256	25.761	1294.01	8293	0.156	6.993	141.1	0.05	2609.9	2693	22.2		0.0665	0.1671	0.0194	0.0008	0.0517	0.0088
66	M	1971	0.9	5.38	51	2	1	2017	MR	2020	5	2020	3		4		228.653	18.19	1090.38	5819	0.187	8.76	124.8	0.07	1772.7	9135	142.3		0.0171	0.0877	0.0147	0.0003		0.003
67	F	1952	2.1	11.26	70	2	1	2019	MR	2020	3	2020	1	20	2	60	413	68.6	911.8	10239	0.089	7.256	184.5	0.039	2314.5	570	13.7		0.0256	0.124	0.0139	0.0002	0.0173	0.0033
68	M	1950	0.8	5.05	72	2	1	2020	MR	2020	2	2020	0	24	2	72	179.797	40.992	422.678	4803	0.088	6.936	167	0.042	2037.8	1817	24.8
69	M	1951	45.8	10.35	71	2	1	2014	MR	2014	8	2020	6		4		211.842	66.002	486.829	4464	0.109	7.859	120.3	0.065	1447.2	1906	32.1		0.019	0.0655	0.0117	0.0003	0.0119	0.0026
70	F	1950	13.5	8.67	72	2	1		CT	2020		2020		23	2	66	129	33.6	937.5	5083	0.184	9.323	210.9	0.044	1412.7	592	17.4
71	F	1941	4	8.57	81	2	1	2020	MR	2016	2	2021	1	23	2	64	378	93	980.6	9040	0.108	7	215.5	0.032	2253.6	643	24.1
72	F	1947	6.5	8.85	75	3	1	2021	MR	2021	1	2021	0	26	1	64
73	M	1972	4	6.84	50	3	1	2019	MR	2021	3	2021	2	28	0		91	3.2	1539.5	4260	0.361	9.1	143.613	0.063	1298.6	905	14.1	22140.4		0.0159	0.0627	0.012		0.058
74	F	1958	4	3.61	64	3	1	2013	MR	2021	9	2022	9	28	0	97							225.5	0			17.7	27319.4
75	F	1942	4	6.43	80	3	1	2014	CT	2014	8	2022	8	28	0												18.7	94561.1
76	M	1958			64	3	1	2013	MR	2022	9	2022	9	30	0	92											16	180445
77	M	1963			59	3	1	2017	MR	2021	5	2022	5	28	0												4.4	33713.4
78	M	1961			61	3	1	2014	MR	2014	8	2022	8	24	2	69											12.4	77654	0.0091	0.006	0.0025	0.0024	0.0279	0.0036
79	F	1963	4	5.19	59	3	1	2001	MR	2022	21	2022	21	29	0		264	37.2	1983.8	12114	0.164	28.574	128.958	0.222	2384.8	1343	17.3	36159.7	0.0062	0.0019	0.0027	0.0006	0.0448	0.0051
80	F	1940			82	3	1	2011	CT	2015	11	2022	11	29	0	71						10.766					18.5	48369.9	0.0028	0.0017	0.0021	0.0003	0.0225	0.0027
81	F	1958			64	3	1	2012	MR	2013	10			29	0							11.548					17.9	33965.1	0.0049	0.0032	0.003	0.0004	0.0107	0.0025
82	M	1968	4	6.35	54	3	1	2021	MR	2022	1	2022	1	30	0		428	31.5	2080.2							7272	62.3	78736.8	0.0057	0.0022	0.0027	0.0004	0.0257	0.0022
83	M	1978	4	6.76	44	3	1	2021	MR	2022	1	2022	1	29	0	97	135	9.4	911.9							424	4.5	21807.9	0.0102	0.0029	0.0049	0.0009	0.048	0.0044
84	M	1953			69	3	1	2016	MR	2020	6	2022	6	28	0	80											20.4	245471	0.009	0.0042	0.0059	0.001	0.0476	0.0047
85	M	1986	4	7.91	36	3	1	2021	MR	2022	1	2023	2	27	1	76	281	24.3	1579.8							390	9.9	22370.3	0.0114	0.0034	0.0022	0.0005	0.0412	0.0049
86	F	1948			74	3	1	2020	CT	2021	2	2023	3	28	0													34431	0.0043	0.0029	0.0006	0.0004	0.0182	0.0011
87	F	1961	1.2	8.46	61	3	1	2017	MR	2019	5	2019	2	29	0	88	197.9	22.9	1318.98	7884	0.167	6.361	60.5	0.105	1917.9	323	7.2	78683.8	0.043	0.0895	0.0198	0.0004	0.0376	0.006
88	M	1948	1.1	5.35	74	3	1	2018	MR	2019	4	2019	1	28	0	86	492.9	58.3	1752.81	11155	0.157	6.182	134.2	0.046	3492.1	2820	33.6	46367	0.0218	0.0409	0.0075	0.0002	0.0076	0.0017
89	M	1967	3.7	9.75	55	3	1	2019	MR	2020	3	2020	1	28	0	75	296.59	28.1	1890.48	9513	0.199	8.962	154.8	0.058	2552	4035	34.5		0.0616	0.1232	0.0142	0.0008	0.0097	0.0033
90	M	1957			65	3	1	2019	MR	2019	3	2020	1	28	0		251	31.5	640.6	3770	0.17	7.705	197.5	0.039	1308.5	771	12.1		0.0427	0.1102	0.0288	0.0007	0.0376	0.0083
91	M	1966			56	3	1	2017	MR	2018	5	2018	1	29	0		272.08	49.246	1284.25	5819	0.221	7.994	162	0.049	2055	642	8.2	31567	0.0235	0.0507	0.0097	0.0004	0.0097	0.0028
92	F	1963	6.5	6.86	59	3	1	2019	MR	2019	3	2020	1	27	1	64	227	26.8	1284.9	6349	0.202	6.78	104.6	0.065	2835.8	3050	11.5		0.0146	0.0387	0.0269	0.0002	0.0165	0.003
93	F	1953	3.7	7.05	69	3	1						0	29	0	82	216	33.7	1450.8	6296	0.23	7.559	113.9	0.066	1960.7	2526	37.1	515988	0.0067	0.0314	0.015	0.0002	0.0098	0.0016
94	M	1949	0.7	6.37	73	3	1	2016	MR	2019	6	2020	4	29	0	81	231.05	14.7	1145.99	6206	0.185	23.311	199.1	0.117	1870.9	910	17.2	38870.5	0.0247	0.0877	0.0115	0.0002	0.0273	0.0032
95	M	1962	4	10.9	60	3	1	2014	MR	2014	8	2021	7	30	0		208	35.6	1108.7			8.269	168.9	0.049			13.6	39251
96	M	1938	4	7.6	84	4	1	2021	MR	2021	1	2021	0	26	1	72	338	60.3	> 2305,0	10898		9.1	199.622	0.046	3024.1	1270	21.8
97	M	1974			48	4	1	2020	MR	2020	2	2021	1	23	2		473	48.4	1805.8	11555	0.156	27.313	123.809	0.221	2819.9	455	7		0.0777	0.0122	0.0557	0.0046		0.0236
98	M	1937			85	4	1	2020	CT	2021	2	2022	2	18	3								348	0			53.7	92586.4
99	M	1950			72	4	1	2020	MR	2022	2	2022	2	15	3							8.967					28.1	34502.3	0.0034	0.002	0.0007	0.0002	0.0051	0.0013
100	M	1950	4.2	5.6	72	4	1	2021	CT	2022	1	2022	1	20	2	54	137	1.5	821.2							807	25.8	154084	0.0188	0.0076	0.0042	0.0018	0.0415	0.01
101	M	1952			70	4	1	2018	MR	2019	4	2018	0	28	0		321.66	24.9	1286.13	6812	0.189	7.527	220.9	0.034	1935	3543	41		0.03	0.0732	0.0146	0.0004	0.0146	0.0041
102	F	1945	0.8	5.1	77	4	1	2017	MR	2019	5	2019	2	26	1	77	337.75	35.3	1708.47	9919	0.172	8.525	88.2	0.097	2574.3	2246	32.9		0.0354	0.066	0.01	0.0003	0.0155	0.0033
103	M	1969	1.1	7.49	53	4	1	2014	MR	2017	8	2018	4	23	2		291.7	20.6	1213.55	5987	0.203	9.033	191.6	0.047	1969.2	2921	31.7	42510	0.0693	0.2283	0.0102	0.0009	0.0366	0.0066
104	M	1957	0.6	9.22	65	4	1	2018	MR	2020	4	2020	2	10	4		1586.62	135.2	927.26	4371	0.212	8.488	221.8	0.038	2310.1	6835	62.6	34856	0.0252	0.1036	0.0091	0.0001	0.045	0.004
105	F	1970	1.2	7.3	52	4	1	2017	MR	2017	5	2018	1	28	0		385.1	61.133	2502.1	10360	0.242	7.886	133	0.059	2955.5	1772	35.6	61258	0.0181	0.0753	0.0058	0.0003	0.0083	0.002
106	M	1960	4	4.43	62	5	0	2022	MR	2022	0	2022	0	29	0	95	309	36.5	2039.2							777
107	F	1966	4	6.45	56	5	0	2019	MR	2022	3	2022	3	28	0	84	96	9.7	1048.6	4343	0.241	9.1	146.713	0.062	1306.1	518	8.7	55947.5
108	F	1949	4.9	6.97	73	5	0	2020	MR	2022	2	2022	2	29	0					13074	0	29.586	171.216	0.173	3416.7	1059	15.8	30461.8	0.0322	0.0038	0.0088	0.0019		0.0221
109	F	1961	4	7.09	61	5	0	2016	MR	2022	6	2022	6	30	0		291	34.7	1090.5	3455	0.316	31.44	180.057	0.175	1593.4	740	16.4	43264	0.0516	0.0114	0.0223	0.0043		0.0244
110	F	1967			55	5	0	2021	MR	2022	1	2022	1	29	0	97	332	45.4	1661.1	8387	0.198	9.1	118.591	0.077	2091.4	597	9.6	48567.9	0.0094	0.0023	0.0047	0.0008	0.0418	0.0032
111	F	1980	4	7.52	42	5	0	2018	MR	2022	4	2022	4	30	0	97	283	32.6	1604.4	9156	0.175	27.872	143.981	0.194	2248.2	239	8.1	43441.6	0.0138	0.0028	0.0088	0.0014	0.0371	0.0053
112	F	1982			40	5	0	2020	MR	2022	2	2022	2	29	0		179	33.7	1536.1	7958	0.193	9.1	77.019	0.118	1968.5	255	2.3	51893.6	0.0087	0.0035	0.005	0.0012	0.0547	0.0042
113	F	1952	4	8.95	70	5	0	2023	CT	2023	0	2023	0	27	1	66										933		168777	0.0065	0.0022	0.0032	0.0005	0.0379	0.004
114	F	1953	4	4.09	69	5	0		MR	2021		2023		29	0	92												158315	0.0083	0.0027	0.0022	0.0007	0.0238	0.0028
115	M	1962	1.24		60	5	0	2021	MR	2023		2023	2	30	0	95	254	49.7	1525.5							736		84228.2	0.0234	0.0051	0.0129	0.0019		0.0111
116	F	1974	4	8.59	48	5	0	2023	MR	2023		2023	0	17	3	52	210	15.9	1179.3							339			0.0158	0.0031	0.0052	0.0013	0.0264	0.0028
117	F	1967			56	5	0	2023	MR	2023	1	2024	1	29			451	31.4	2090							560
118	F	1990			34	5	0	2020	MR	2023		2024	4	25		79	228	15.8	1055.5							217			0.0143	0.0025	0.0088	0.0014	0.0722	0.0043
119	F	1971			52	5	0		MR	2024		2024		30			184	< 1,5	973.8							1015			0.0063	0.0014	0.0039	0.0003	0.0351	0.0025
120	M	1957			65	5	0				0		0	30	0	91	291.762	41.361	1698.2	7943	0.214		173.4	0	1922.2	605	13
121	F	1966	1.5	7.81	56	5	0	2019	MR	2019	3	2019	0	30	0	89	310.16	31.5	2293.35	12167	0.188	8.713	153.3	0.057	3252.7	529	8.1	28965	0.0433		0.0191	0.0006	0.0351	0.01
122	F	1941	0.7	7.07	81	5	0	2019	CT	2019	3	2019	0	29	0	85	358.424	53.666	1408.27	7284	0.193	7.37	206.7	0.036	2288.3	2052	34.4	30254	0.0451		0.0191	0.0008	0.0379	0.008
123	F	1979	9.7	9.87	43	5	0	2020	MR	2020	2	2020	0	22	2	64	222.64	16.2	1171.16	6929	0.169		143.5	0	1730	275	4.8		0.0448	0.0529	0.0146	0.0004	0.0255	0.0048
124	F	1967	0.7	5.66	55	5	0	2016	MR	2020	6	2020	4	29	0	95	263.378	42.972	1568.46	7673	0.204	7.532	105.9	0.071	2145.4	454	11.1	24285.5
125	F	1957	7.8	6.77	65	5	0	2020	MR	2020	2	2020	0	30	0		368.007	57.231	2005.68	10539	0.19	7.866	48	0.164	2886.3	2976	16.9		0.0237	0.0763	0.0143	0.0002	0.0175	0.002
126	F	1977	1.8	8.14	45	5	0	2020	MR	2020	2	2020	0	29	0	89	165.263	24.751	681.389	4323	0.158	7.379	164.5	0.045	1078.3	326	7	18195.2
